# Supplementary material for: Soy Protein Isolate as Emulsifier of Nanoemulsified Beverages: Rheological and Physical Evaluation
Source: Foods. 2023 Jan 22;12(3):507. doi: 10.3390/foods12030507 (PMC9914127; doi:10.3390/foods12030507)
Supplement: Supplementary file 1 [file foods-12-00507-s001.zip]

Archive with 1 entries (1 files):
- foods-2115215-supplementary.png
